# Supplementary material for: Burden of Illness in Follicular Lymphoma with Multiple Lines of Treatment, Italian RWE Analysis
Source: Cancers (Basel). 2023 Sep 2;15(17):4403. doi: 10.3390/cancers15174403 (PMC10486445; doi:10.3390/cancers15174403)
Supplement: Supplementary file 1 [file cancers-15-04403-s001.zip]

Archive with 1 entries (1 files):
- cancers-2504511-supplementary.pdf
